# Supplementary material for: Evaluating Iodine-125 DNA Damage Benchmarks of Monte Carlo DNA Damage Models
Source: Cancers (Basel). 2022 Jan 18;14(3):463. doi: 10.3390/cancers14030463 (PMC8833774; doi:10.3390/cancers14030463)
Supplement: Supplementary file 1 [file cancers-14-00463-s001.zip]

Archive with 1 entries (1 files):
- cancers-1535945-supplementary.pdf
